# Supplementary material for: Characterization of Benchtop-Fabricated Arrays of Nanowrinkled Surface Electrodes as a Nitric Oxide Electrochemical Sensor
Source: Biosensors (Basel). 2023 Aug 7;13(8):794. doi: 10.3390/bios13080794 (PMC10452632; doi:10.3390/bios13080794)
Supplement: Supplementary file 1 [file biosensors-13-00794-s001.zip]

Archive with 1 entries (1 files):
- biosensors-2509664-supplementary.pdf
